# Supplementary material for: Addressing the ADME Challenges of Compound Loss in a PDMS-Based Gut-on-Chip Microphysiological System
Source: Pharmaceutics. 2024 Feb 20;16(3):296. doi: 10.3390/pharmaceutics16030296 (PMC10974294; doi:10.3390/pharmaceutics16030296)
Supplement: Supplementary file 1 [file pharmaceutics-16-00296-s001.zip]

Archive with 1 entries (1 files):
- pharmaceutics-2855861-supplementary.pdf
